# Supplementary material for: MRI characteristics for “phantom” scratching in canine syringomyelia
Source: BMC Vet Res. 2017 Nov 16;13:340. doi: 10.1186/s12917-017-1258-2 (PMC5691609; doi:10.1186/s12917-017-1258-2)
Supplement: Supplementary file 2 — Dataset of syrinx measurements and observations. (XLSX 96 kb) [file 12917_2017_1258_MOESM2_ESM.xlsx]

## Sheet: Investigation 1
ID	sex	age (years)	side scratch	Scratcher/non scratcher	Syrinx	Q1		Q2		Q3		Q4		Syrinx	Q1		Q2		Q3		Q4		Syrinx	Q1		Q2		Q3		Q4		Syrinx	Q1		Q2		Q3		Q4		Syrinx	Q1		Q2		Q3		Q4
A48	F	9.2		SR	0	0	0	0	0	0	0	0	0	0	0	0	0	0	0	0	0	0	0	0	0	0	0	0	0	0	0
A49	M	7.8		SR	1	0	0	0	0	0	0	0	0	2	0.2	0.2	0.05	0.05	0.1	0.05	0.2	0.1
A50	F	4.2		SR	2	0.3	0.05	0	0	0	0	0	0
A51	F	5.3		SR	1	0	0	0	0	0	0	0	0
A52	M	2.1		SR	0	0	0	0	0	0	0	0	0	0	0	0	0	0	0	0	0	0	0	0	0	0	0	0	0	0	0
A53	M	2.1		SR	2	0.3	0.1	0	0	0	0	0	0	2	0.3	0.2	0	0	0	0	0	0
A54	F	2.5		SR	1	0	0	0	0	0	0	0	0	1	0	0	0	0	0	0	0	0
A55	M	9.4		SR	2	0.05	0.05	0.05	0.05	0.05	0.05	0.05	0.05
A56	M	4.3		SR	2	0.05	0.05	0.05	0.05	0.1	0.05	0.05	0.05	2	0.3	0.2	0.1	0.05	0.1	0.1	0.3	0.2
A57	F	3.1		SR	2	0.2	0.1	0	0	0	0	0.05	0.05
A58	F	6.9		SR	2	0.2	0.05	0	0	0	0	0.05	0.05	2	0.3	0.2	0.1	0.1	0.1	0.1	0.2	0.1
A59	F	5.7		SR	0	0	0	0	0	0	0	0	0	0	0	0	0	0	0	0	0	0	0	0	0	0	0	0	0	0	0
A60	M	10.6		SR	0	0	0	0	0	0	0	0	0	0	0	0	0	0	0	0	0	0	0	0	0	0	0	0	0	0	0
A61	F	3.2		SR	1	0	0	0	0	0	0	0	0
A62	M	1.9		SR	1	0	0	0	0	0	0	0	0
A75	F	2.2		SR	0	0	0	0	0	0	0	0	0	0	0	0	0	0	0	0	0	0	0	0	0	0	0	0	0	0	0
A86	F	1.2		SR	0	0	0	0	0	0	0	0	0	0	0	0	0	0	0	0	0	0	0	0	0	0	0	0	0	0	0
A87	M	5.1		SR	1	0	0	0	0	0	0	0	0	1	0	0	0	0	0	0	0	0
A88	M	7.5		SR	0	0	0	0	0	0	0	0	0	0	0	0	0	0	0	0	0	0	0	0	0	0	0	0	0	0	0
		4.96316
A63	M	6.1		NSR	0	0	0	0	0	0	0	0	0	0	0	0	0	0	0	0	0	0	0	0	0	0	0	0	0	0	0
A64	F	3.6		NSR	1	0	0	0	0	0	0	0	0	1	0	0	0	0	0	0	0	0	1	0	0	0	0	0	0	0	0
A66	M	8.7		NSR	0	0	0	0	0	0	0	0	0	0	0	0	0	0	0	0	0	0	0	0	0	0	0	0	0	0	0
A67	M	7.8		NSR	0	0	0	0	0	0	0	0	0	0	0	0	0	0	0	0	0	0	0	0	0	0	0	0	0	0	0
A68	m	5.4		NSR	0	0	0	0	0	0	0	0	0	0	0	0	0	0	0	0	0	0	0	0	0	0	0	0	0	0	0
A69	f	6		NSR	0	0	0	0	0	0	0	0	0	0	0	0	0	0	0	0	0	0	0	0	0	0	0	0	0	0	0
A70	f	4.1		NSR	0	0	0	0	0	0	0	0	0	0	0	0	0	0	0	0	0	0	0	0	0	0	0	0	0	0	0
A73	m	9.2		NSR	0	0	0	0	0	0	0	0	0	0	0	0	0	0	0	0	0	0	0	0	0	0	0	0	0	0	0
A76	M	13.7		NSR	1	0	0	0	0	0	0	0	0
A77	f	7.4		NSR	1	0	0	0	0	0	0	0	0
A78	m	7		NSR	2	0.3	0.2	0.05	0.05	0.05	0.05	0.3	0.2	2	0.3	0.2	0.05	0.05	0.05	0.05	0.3	0.2
A79	m	7.5		NSR	0	0	0	0	0	0	0	0	0	0	0	0	0	0	0	0	0	0	0	0	0	0	0	0	0	0	0
A80	m	8.6		NSR	0	0	0	0	0	0	0	0	0	0	0	0	0	0	0	0	0	0	0	0	0	0	0	0	0	0	0
A81	m	7.9		NSR	2	0.3	0.05	0	0	0.05	0.05	0.3	0.05	2	0.3	0.1	0.05	0.05	0	0	0.3	0.1	2	0.2	0.1	0	0	0	0	0.2	0.1
A82	m	4.4		NSR	0	0	0	0	0	0	0	0	0	0	0	0	0	0	0	0	0	0	0	0	0	0	0	0	0	0	0
A83	f	5.6		NSR	2	0.2	0.1	0	0	0	0	0.2	0.05	2	0.3	0.2	0.05	0.05	0.05	0.05	0.3	0.1	2	0.3	0.2	0.05	0.05	0.05	0.05	0.3	0.1
A84	f	2.6		NSR	0	0	0	0	0	0	0	0	0	0	0	0	0	0	0	0	0	0	0	0	0	0	0	0	0	0	0
A131	F	8		NSR	0	0	0	0	0	0	0	0	0	0	0	0	0	0	0	0	0	0	0	0	0	0	0	0	0	0	0
		6.86667
ID				Scratcher/non scratcher	Syrinx	Q1		Q2		Q3		Q4		Syrinx	Q1		Q2		Q3		Q4		Syrinx	Q1		Q2		Q3		Q4		Syrinx	Q1		Q2		Q3		Q4		Syrinx	Q1		Q2		Q3		Q4
A48				SR	2	0.3	0.3	0.2	0.2	0.2	0.3	0.3	0.3
A49				SR	2	0.3	0.2	0.05	0.05	0.05	0.05	0.2	0.1	2	0.5	0.4	0.1	0.1	0.1	0.1	0.5	0.4	2	0.4	0.3	0.2	0.2	0.2	0.2	0.4	0.3	2	0.4	0.4	0.2	0.2	0.2	0.2	0.4	0.4
A50				SR	2	0.3	0.3	0	0	0	0	0.3	0.2	2	0.3	0.2	0.05	0.05	0.1	0.05	0.4	0.2	2	0.4	0.3	0.2	0.1	0.2	0.05	0.4	0.2	2	0.2	0.1	0	0	0	0	0.4	0.3	2	0.2	0.1	0.05	0.05	0	0	0.4	0.3
A51				SR	1	0	0	0	0	0	0	0	0	1	0	0	0	0	0	0	0	0	2	0.1	0.1	0.1	0.05	0.1	0.05	0.1	0.1	2	0.1	0.1	0.1	0.1	0.1	0.1	0.05	0.05	2	0.3	0.3	0.2	0.2	0.3	0.3	0.4	0.3
A52				SR	1	0	0	0	0	0	0	0	0	2	0.05	0.05	0.1	0.05	0.05	0.05	0.05	0.05	2	0.5	0.3	0.05	0.05	0.05	0.05	0.1	0.05	2	0.4	0.3	0.2	0.1	0.1	0.1	0.3	0.2	2	0.5	0.3	0	0	0.05	0.05	0.2	0.2
A53				SR	2	0.3	0.2	0	0	0	0	0	0	2	0.4	0.3	0	0	0.05	0.05	0.3	0.1	2	0.4	0.4	0.2	0.1	0.2	0.1	0.3	0.2	2	0.4	0.4	0.2	0.05	0.1	0.05	0.4	0.4	2	0.4	0.5	0.3	0.1	0.2	0.1	0.4	0.4
A54				SR	1	0	0	0	0	0	0	0	0	2	0.3	0.1	0	0	0	0	0.2	0.1	2	0.3	0.3	0.1	0.05	0.05	0.05	0.4	0.3	2	0.4	0.3	0.2	0.1	0.2	0.1	0.5	0.5	2	0.4	0.3	0.2	0.2	0.3	0.2	0.5	0.5
A55				SR	2	0.1	0.1	0.05	0.05	0.05	0.05	0.2	0.1	2	0.2	0.1	0	0	0	0	0.3	0.3	2	0.2	0.1	0.05	0.05	0.2	0.05	0.4	0.2	2	0.3	0.2	0.1	0.1	0.3	0.1	0.4	0.4	2	0.4	0.4	0.2	0.2	0.3	0.2	0.5	0.5
A56				SR	2	0.3	0.2	0.1	0.1	0.1	0.05	0.3	0.2	2	0.3	0.2	0.2	0.1	0.2	0.1	0.3	0.2	2	0.3	0.2	0.2	0.1	0.2	0.2	0.3	0.2	2	0.3	0.2	0.2	0.2	0.3	0.2	0.4	0.3	2	0.3	0.3	0.2	0.2	0.3	0.2	0.4	0.4
A57				SR	2	0.2	0.1	0	0	0	0	0.3	0.1	2	0.2	0.1	0	0	0.1	0.05	0.3	0.2	2	0.3	0.2	0.1	0.05	0.2	0.05	0.2	0.2	2	0.3	0.2	0.05	0.05	0.1	0.05	0.3	0.2	2	0.3	0.2	0.05	0.05	0	0	0.3	0.2
A58				SR	2	0.3	0.2	0.1	0.1	0.1	0.1	0.2	0.2	2	0.3	0.2	0.2	0.2	0.1	0.1	0.2	0.1	2	0.3	0.2	0.2	0.2	0.2	0.2	0.3	0.2	2	0.3	0.3	0.3	0.2	0.3	0.2	0.3	0.3	2	0.4	0.3	0.3	0.2	0.3	0.2	0.4	0.3
A59				SR	2	0.3	0.3	0.2	0.1	0.2	0.1	0.3	0.2	2	0.4	0.4	0.2	0.1	0.2	0.1	0.3	0.3	2	0.3	0.3	0.2	0.1	0.2	0.2	0.3	0.3
A60				SR	2	0.4	0.4	0.2	0.1	0.2	0.1	0.4	0.4	2	0.5	0.4	0.2	0.1	0.2	0.1	0.5	0.4	2	0.4	0.4	0.2	0.1	0.2	0.1	0.4	0.4	2	0.3	0.2	0.3	0.1	0.2	0.1	0.3	0.2	2	0.3	0.3	0.2	0.1	0.3	0.1	0.3	0.3
A61				SR	2	0.05	0.05	0.05	0.05	0.05	0.05	0.05	0.05	2	0.3	0.2	0.2	0.1	0.2	0.05	0.1	0.05	2	0.4	0.3	0.2	0.2	0.2	0.2	0.3	0.1	2	0.5	0.5	0.4	0.3	0.3	0.3	0.4	0.3	2	0.6	0.5	0.4	0.3	0.4	0.3	0.5	0.4
A62				SR	2	0.1	0.05	0	0	0.05	0.05	0.1	0.1	2	0.2	0.2	0.1	0.1	0.2	0.1	0.3	0.3	2	0.3	0.2	0.2	0.1	0.2	0.1	0.3	0.2	2	0.4	0.4	0.3	0.2	0.3	0.2	0.4	0.3	2	0.4	0.4	0.3	0.3	0.4	0.3	0.4	0.4
A75				SR	1	0	0	0	0	0	0	0	0	2	0.2	0.05	0	0	0	0	0.2	0.1	2	0.2	0.1	0	0	0	0	0.2	0.1	2	0.2	0.1	0.05	0.05	0.05	0.05	0.2	0.1	2	0.3	0.2	0.1	0.05	0.1	0.05	0.3	0.1
A86				SR	2	0.4	0.3	0.1	0.05	0.1	0.05	0.2	0.1	2	0.4	0.3	0.2	0.1	0.1	0.1	0.3	0.3	2	0.4	0.4	0.3	0.2	0.2	0.2	0.4	0.3	2	0.5	0.4	0.3	0.3	0.3	0.3	0.4	0.3	2	0.5	0.4	0.4	0.3	0.3	0.3	0.4	0.4
A87				SR	2	0.1	0.05	0	0	0	0	0.3	0.2	2	0.1	0.05	0	0	0	0	0.3	0.2	2	0.05	0.05	0.05	0.05	0.05	0.05	0.3	0.1	2	0.1	0.05	0.1	0.1	0.1	0.1	0.3	0.3	2	0.1	0.05	0.2	0.1	0.2	0.1	0.4	0.3
A88				SR	2	0.3	0.3	0.3	0.1	0.3	0.2	0.3	0.3	2	0.3	0.2	0.2	0.2	0.3	0.2	0.3	0.2	2	0.3	0.3	0.3	0.2	0.3	0.2	0.4	0.4
A63				NSR	2	0.1	0.1	0.1	0.1	0.05	0.05	0.05	0.05	2	0.1	0.1	0.1	0.1	0.1	0.05	0.1	0.05	2	0.1	0.1	0.1	0.05	0.05	0.05	0.2	0.1	2	0.2	0.1	0.1	0.1	0.2	0.1	0.1	0.1	2	0.2	0.1	0.2	0.1	0.2	0.1	0.1	0.1
A64				NSR	1	0	0	0	0	0	0	0	0	1	0	0	0	0	0	0	0	0	2	0.2	0.1	0.05	0.05	0.05	0.05	0.2	0.1	2	0.2	0.2	0.2	0.1	0.1	0.1	0.2	0.2	2	0.2	0.2	0.2	0.2	0.2	0.2	0.3	0.2
A66				NSR	1	0	0	0	0	0	0	0	0	2	0.1	0.1	0.1	0.05	0.1	0.05	0.1	0.1	2	0.05	0.05	0.1	0.05	0.2	0.1	0.2	0.1	2	0.2	0.1	0.2	0.1	0.1	0.1	0.2	0.2	2	0.3	0.3	0.3	0.2	0.2	0.2	0.3	0.3
A67				NSR	2	0.2	0.1	0	0	0	0	0.2	0.05	2	0.2	0.2	0.1	0.1	0.05	0.05	0.3	0.1	2	0.3	0.2	0.2	0.1	0.2	0.2	0.2	0.2	2	0.4	0.3	0.3	0.1	0.2	0.1	0.3	0.3	2	0.3	0.3	0.2	0.2	0.2	0.2	0.3	0.3
A68				NSR	2	0.1	0.1	0.05	0.05	0.05	0.05	0.1	0.1	2	0.1	0.1	0.05	0.05	0.05	0.05	0.1	0.1	2	0.2	0.05	0.2	0.05	0.1	0.05	0.1	0.05	2	0.2	0.1	0.2	0.1	0.2	0.1	0.2	0.05
A69				NSR	2	0.1	0.1	0.05	0.05	0.05	0.05	0.1	0.1	2	0.1	0.1	0.1	0.05	0.05	0.05	0.1	0.1	2	0.2	0.2	0.1	0.1	0.05	0.05	0.2	0.2	2	0.3	0.2	0.2	0.1	0.2	0.1	0.3	0.2	2	0.4	0.4	0.3	0.1	0.2	0.1	0.3	0.2
A70				NSR	2	0.1	0.05	0.05	0.05	0.05	0.05	0.1	0.1	2	0.2	0.2	0.1	0.05	0.1	0.05	0.2	0.1	2	0.1	0.1	0	0	0	0	0.1	0.1	2	0.05	0.05	0.1	0.05	0.05	0.05	0.05	0.05	2	0.1	0.05	0.1	0.1	0.05	0.05	0.05	0.05
A73				NSR	1	0	0	0	0	0	0	0	0	2	0.2	0.1	0.05	0.05	0	0	0	0	2	0.2	0.1	0.1	0.1	0.2	0.1	0.1	0.1	2	0.1	0.1	0.1	0.1	0.2	0.1	0.2	0.1	2	0.2	0.2	0.1	0.1	0.1	0.1	0.2	0.2
A76				NSR	1	0	0	0	0	0	0	0	0	2	0.2	0.05	0	0	0	0	0.05	0.05	2	0.3	0.2	0.05	0.05	0.05	0.05	0.3	0.1	2	0.3	0.3	0.1	0.1	0.1	0.1	0.3	0.2	2	0.3	0.3	0.3	0.2	0.2	0.1	0.3	0.2
A77				NSR	2	0.1	0.05	0	0	0	0	0.1	0.05	2	0.1	0.05	0	0	0	0	0.1	0.1	2	0.1	0.1	0.1	0.1	0.1	0.1	0.1	0.1	2	0.1	0.1	0.1	0.1	0.1	0.1	0.1	0.1	2	0.1	0.1	0.1	0.1	0.2	0.2	0.2	0.2
A78				NSR	2	0.3	0.2	0.2	0.1	0.1	0.05	0.3	0.2	2	0.3	0.2	0.1	0.1	0.1	0.1	0.3	0.2	2	0.2	0.1	0.1	0.1	0.1	0.1	0.2	0.2	2	0.05	0.05	0.1	0.05	0.1	0.1	0.1	0.05	2	0.05	0.05	0.1	0.05	0.1	0.1	0.1	0.05
A79				NSR	2	0.3	0.2	0.1	0.1	0.1	0.1	0.2	0.1	2	0.3	0.2	0.2	0.2	0.2	0.1	0.3	0.2	2	0.3	0.3	0.3	0.2	0.3	0.1	0.3	0.2	2	0.3	0.3	0.2	0.2	0.2	0.1	0.3	0.2	2	0.4	0.3	0.2	0.2	0.2	0.1	0.4	0.2
A80				NSR	2	0.05	0.05	0.05	0.05	0.05	0.05	0.05	0.05	2	0.1	0.1	0.1	0.05	0.1	0.05	0.1	0.1	2	0.2	0.05	0.2	0.2	0.2	0.1	0.1	0.05	2	0.2	0.1	0.2	0.2	0.2	0.2	0.2	0.1	2	0.4	0.3	0.3	0.2	0.2	0.2	0.4	0.3
A81				NSR	2	0.1	0.05	0.1	0.1	0.1	0.1	0.1	0.05	2	0.2	0.2	0.2	0.1	0.05	0.05	0.2	0.1	2	0.2	0.1	0.1	0.1	0.1	0.1	0.2	0.1	2	0.2	0.1	0.2	0.1	0.1	0.1	0.2	0.1	2	0.2	0.1	0.1	0.1	0.1	0.1	0.1	0.1
A82				NSR	2	0.1	0.05	0.05	0.05	0.05	0.05	0.1	0.05	2	0.1	0.05	0.05	0.05	0.1	0.05	0.2	0.05	2	0.1	0.05	0.1	0.1	0.1	0.1	0.1	0.05	2	0.1	0.05	0.1	0.1	0.1	0.1	0.1	0.05
A83				NSR	2	0.3	0.1	0	0	0.1	0.05	0.3	0.1	2	0.3	0.1	0	0	0.05	0.05	0.3	0.1	2	0.1	0.05	0.05	0.05	0.1	0.05	0.1	0.05	2	0.1	0.05	0.1	0.05	0.1	0.05	0.1	0.05	2	0.1	0.1	0.1	0.05	0.05	0.05	0.1	0.1
A84				NSR	2	0.1	0.1	0.2	0.2	0.2	0.2	0.1	0.1	2	0.1	0.1	0.1	0.05	0.1	0.05	0.1	0.1	2	0.1	0.1	0.1	0.1	0.2	0.1	0.2	0.1	2	0.1	0.1	0.1	0.05	0.1	0.05	0.2	0.1	2	0.1	0.1	0.1	0.1	0.1	0.1	0.1	0.1
A131				NSR	2	0.2	0.1	0.2	0.1	0.2	0.1	0.1	0.1	2	0.1	0.1	0.1	0.1	0.1	0.1	0.1	0.1	2	0.1	0.05	0.1	0.1	0.1	0.1	0.1	0.05	2	0.1	0.05	0.1	0.1	0.1	0.1	0.1	0.05
ID				Scratcher/non scratcher	Syrinx	Q1		Q2		Q3		Q4		Syrinx	Q1		Q2		Q3		Q4		Syrinx	Q1		Q2		Q3		Q4		Syrinx	Q1		Q2		Q3		Q4		Syrinx	Q1		Q2		Q3		Q4
A48				SR	2	0.4	0.4	0.4	0.3	0.2	0.2	0.2	0.2	2	0.4	0.4	0.2	0.2	0.2	0.2	0.3	0.3	2	0.4	0.4	0.2	0.2	0.1	0.2	0.4	0.4	2	0.4	0.4	0.3	0.3	0.3	0.3	0.3	0.4	2	0.4	0.4	0.3	0.4	0.3	0.3	0.3	0.3
A49				SR	2	0.4	0.4	0.3	0.3	0.3	0.2	0.4	0.4	2	0.5	0.4	0.3	0.3	0.2	0.2	0.4	0.4	2	0.4	0.5	0.4	0.4	0.3	0.3	0.4	0.4
A50				SR	2	0.4	0.3	0.1	0.1	0.1	0.1	0.3	0.3	2	0.2	0.1	0.1	0.1	0.1	0.1	0.2	0.1	2	0.2	0.2	0.1	0.1	0.1	0.1	0.2	0.2	2	0.1	0.1	0.1	0.1	0.1	0.1	0.1	0.1	2	0.05	0.05	0.05	0.05	0.05	0.05	0.05	0.05
A51				SR	2	0.1	0.1	0.1	0.05	0.2	0.1	0.3	0.3	2	0.3	0.1	0.2	0.1	0.4	0.1	0.4	0.5	2	0.3	0.4	0.2	0.1	0.4	0.2	0.5	0.5	2	0.3	0.3	0.4	0.2	0.4	0.2	0.4	0.5	2	0.2	0.2	0.3	0.1	0.4	0.1	0.4	0.4
A52				SR	2	0.4	0.5	0.4	0.1	0	0	0.3	0.1	2	0.4	0.4	0.3	0.2	0.2	0.1	0.2	0.2	2	0.4	0.4	0.3	0.1	0.05	0.05	0.3	0.2	2	0.5	0.4	0.3	0.1	0	0	0.3	0.1	2	0.3	0.3	0.2	0.1	0	0	0	0
A53				SR	2	0.4	0.4	0.3	0.2	0.2	0.1	0.2	0.2	2	0.5	0.6	0.3	0.2	0.3	0.1	0.4	0.4	2	0.5	0.4	0.4	0.4	0.3	0.3	0.4	0.4	2	0.5	0.5	0.3	0.2	0.2	0.2	0.3	0.3	2	0.4	0.5	0.3	0.3	0.3	0.4	0.4	0.4
A54				SR	2	0.3	0.3	0.3	0.2	0.3	0.2	0.4	0.5	2	0.4	0.4	0.4	0.3	0.4	0.3	0.4	0.5	2	0.4	0.3	0.4	0.3	0.4	0.3	0.4	0.5	2	0.4	0.3	0.3	0.2	0.4	0.2	0.5	0.5	2	0.2	0.2	0.4	0.2	0.4	0.2	0.4	0.4
A55				SR	2	0.4	0.2	0.3	0.2	0.3	0.2	0.4	0.4	2	0.4	0.2	0.2	0.2	0.3	0.2	0.4	0.4	0	0	0	0	0	0	0	0	0	0	0	0	0	0	0	0	0	0	0	0	0	0	0	0	0	0	0
A56				SR	2	0.4	0.3	0.3	0.2	0.4	0.2	0.5	0.4	2	0.4	0.4	0.3	0.2	0.4	0.2	0.5	0.5	2	0.4	0.3	0.3	0.2	0.4	0.3	0.5	0.5	2	0.4	0.2	0.2	0.2	0.4	0.2	0.5	0.5	2	0.3	0.2	0.2	0.2	0.4	0.2	0.5	0.5
A57				SR	2	0.2	0.1	0	0	0	0	0.3	0.2	2	0.3	0.2	0.1	0.1	0.2	0.1	0.3	0.3	2	0.2	0.2	0.1	0.2	0.2	0.1	0.3	0.2	2	0.2	0.1	0.1	0.1	0.2	0.1	0.3	0.3	2	0.3	0.2	0.1	0.1	0.2	0.1	0.3	0.2
A58				SR	2	0.3	0.3	0.2	0.2	0.2	0.2	0.3	0.3	2	0.3	0.3	0.2	0.2	0.3	0.2	0.4	0.3	2	0.3	0.3	0.2	0.2	0.2	0.1	0.3	0.2	2	0.3	0.3	0.2	0.2	0.3	0.2	0.3	0.3	2	0.3	0.3	0.2	0.2	0.2	0.2	0.3	0.3
A59				SR	2	0.3	0.3	0.2	0.1	0.2	0.1	0.3	0.2	2	0.4	0.3	0.3	0.1	0.3	0.2	0.3	0.2	2	0.4	0.4	0.3	0.1	0.2	0.2	0.3	0.3	2	0.4	0.3	0.3	0.1	0.2	0.1	0.3	0.3	2	0.4	0.4	0.3	0.1	0.2	0.1	0.3	0.3
A60				SR	2	0.3	0.3	0.2	0.1	0.2	0.1	0.3	0.4	2	0.3	0.3	0.2	0.1	0.2	0.1	0.4	0.3	2	0.3	0.3	0.2	0.1	0.2	0.1	0.3	0.3	2	0.3	0.3	0.2	0.1	0.2	0.1	0.3	0.3	2	0.3	0.3	0.2	0.2	0.2	0.2	0.3	0.3
A61				SR	2	0.5	0.4	0.4	0.2	0.4	0.2	0.3	0.2	2	0.5	0.4	0.5	0.3	0.4	0.2	0.4	0.2	2	0.4	0.4	0.3	0.2	0.3	0.2	0.3	0.2	2	0.5	0.4	0.3	0.1	0.3	0.1	0.3	0.1	2	0.4	0.3	0.4	0.2	0.3	0.1	0.3	0.3
A62				SR	2	0.5	0.5	0.4	0.2	0.4	0.2	0.5	0.5	2	0.5	0.5	0.4	0.3	0.4	0.3	0.4	0.5	2	0.5	0.5	0.5	0.3	0.4	0.3	0.5	0.5	2	0.4	0.3	0.4	0.3	0.4	0.3	0.5	0.4	2	0.4	0.3	0.4	0.2	0.4	0.2	0.4	0.3
A75				SR	2	0.3	0.3	0.2	0.2	0.2	0.2	0.3	0.3	2	0.4	0.3	0.3	0.2	0.2	0.2	0.4	0.2	2	0.4	0.2	0.2	0.2	0.2	0.2	0.2	0.2	2	0.4	0.3	0.2	0.1	0.2	0.1	0.3	0.2	2	0.4	0.3	0.2	0.1	0.2	0.1	0.3	0.2
A86				SR	2	0.5	0.4	0.4	0.2	0.3	0.2	0.5	0.4	2	0.4	0.4	0.4	0.3	0.3	0.3	0.4	0.4	2	0.5	0.4	0.4	0.3	0.3	0.3	0.5	0.4	2	0.5	0.4	0.4	0.2	0.3	0.2	0.4	0.4	2	0.4	0.3	0.4	0.3	0.3	0.3	0.3	0.3
A87				SR	2	0.2	0.1	0.2	0.1	0.2	0.1	0.3	0.3	2	0.3	0.1	0.1	0.1	0.3	0.1	0.4	0.3	2	0.3	0.1	0.2	0.1	0.3	0.1	0.4	0.3	2	0.2	0.1	0.1	0.1	0.3	0.1	0.4	0.4	2	0.1	0.1	0.1	0.1	0.2	0.1	0.4	0.3
A88				SR	2	0.3	0.3	0.3	0.2	0.3	0.2	0.4	0.4	2	0.4	0.3	0.3	0.2	0.3	0.2	0.3	0.3	2	0.3	0.3	0.3	0.2	0.3	0.2	0.3	0.3	2	0.2	0.2	0.2	0.2	0.2	0.2	0.3	0.2	2	0.3	0.2	0.2	0.2	0.2	0.2	0.3	0.2
A63				NSR	2	0.2	0.1	0.2	0.2	0.2	0.1	0.2	0.1	2	0.2	0.2	0.2	0.2	0.2	0.1	0.2	0.2	2	0.2	0.2	0.2	0.2	0.2	0.1	0.3	0.2	2	0.2	0.1	0.2	0.1	0.2	0.1	0.2	0.1	2	0.1	0.1	0.2	0.1	0.2	0.1	0.2	0.1
A64				NSR	0	0	0	0	0	0	0	0	0	0	0	0	0	0	0	0	0	0	0	0	0	0	0	0	0	0	0	0	0	0	0	0	0	0	0	0	0	0	0	0	0	0	0	0	0
A66				NSR	2	0.3	0.3	0.3	0.2	0.3	0.2	0.3	0.3	2	0.2	0.1	0.2	0.2	0.2	0.2	0.2	0.1	2	0.1	0.1	0.2	0.2	0.2	0.2	0.2	0.1	2	0.2	0.1	0.2	0.1	0.1	0.1	0.2	0.1	2	0.1	0.05	0.1	0.1	0.1	0.1	0.2	0.1
A67				NSR	2	0.3	0.3	0.2	0.2	0.2	0.2	0.3	0.4	2	0.4	0.4	0.3	0.2	0.3	0.2	0.4	0.4	2	0.4	0.4	0.3	0.2	0.3	0.3	0.4	0.4	2	0.4	0.4	0.3	0.2	0.3	0.2	0.4	0.4	2	0.3	0.2	0.2	0.2	0.2	0.2	0.3	0.3
A68				NSR	2	0.2	0.1	0.2	0.1	0.2	0.1	0.2	0.1	2	0.2	0.1	0.2	0.1	0.2	0.1	0.2	0.1	2	0.2	0.1	0.2	0.1	0.1	0.1	0.2	0.1	2	0.2	0.05	0.1	0.1	0.2	0.1	0.2	0.05	2	0.2	0.1	0.2	0.2	0.2	0.2	0.2	0.1
A69				NSR	2	0.3	0.3	0.2	0.1	0.2	0.1	0.2	0.2	2	0.2	0.2	0.2	0.1	0.1	0.05	0.2	0.2	2	0.2	0.2	0.1	0.1	0.1	0.1	0.2	0.2	2	0.2	0.1	0.2	0.1	0.2	0.1	0.2	0.1	2	0.1	0.05	0.1	0.05	0.1	0.05	0.1	0.05
A70				NSR	2	0.1	0.1	0.1	0.05	0.1	0.05	0.1	0.1	2	0.2	0.1	0.1	0.1	0.1	0.1	0.2	0.1	2	0.2	0.2	0.1	0.1	0.2	0.1	0.2	0.2	2	0.2	0.2	0.1	0.1	0.2	0.1	0.2	0.2	2	0.1	0.1	0.1	0.1	0.2	0.1	0.2	0.1
A73				NSR	2	0.3	0.3	0.3	0.3	0.3	0.3	0.3	0.3	2	0.3	0.3	0.3	0.3	0.3	0.3	0.4	0.4	2	0.4	0.4	0.3	0.2	0.3	0.2	0.4	0.4	2	0.4	0.4	0.3	0.2	0.3	0.2	0.3	0.4	2	0.4	0.4	0.3	0.2	0.3	0.3	0.3	0.4
A76				NSR	1	0	0	0	0	0	0	0	0	1	0	0	0	0	0	0	0	0	1	0	0	0	0	0	0	0	0
A77				NSR	2	0.4	0.4	0.3	0.2	0.3	0.2	0.3	0.3	2	0.4	0.3	0.3	0.2	0.2	0.1	0.4	0.3	2	0.4	0.4	0.3	0.1	0.1	0.1	0.4	0.2	2	0.4	0.3	0.2	0.2	0.3	0.2	0.3	0.3	2	0.3	0.3	0.2	0.2	0.3	0.2	0.4	0.3
A78				NSR	2	0.1	0.1	0.2	0.1	0.2	0.1	0.1	0.05	2	0.1	0.1	0.2	0.1	0.2	0.1	0.2	0.1	2	0.1	0.1	0.1	0.1	0.1	0.1	0.2	0.1	2	0.2	0.2	0.2	0.2	0.2	0.2	0.2	0.2	2	0.2	0.2	0.2	0.2	0.2	0.2	0.2	0.2
A79				NSR
A80				NSR	2	0.4	0.4	0.4	0.3	0.4	0.3	0.4	0.4	2	0.4	0.4	0.4	0.3	0.4	0.3	0.4	0.3	2	0.4	0.3	0.3	0.3	0.3	0.3	0.3	0.3	2	0.2	0.2	0.2	0.2	0.2	0.2	0.3	0.2	2	0.2	0.1	0.2	0.2	0.2	0.2	0.2	0.1
A81				NSR
A82				NSR	2	0.1	0.1	0.1	0.1	0.1	0.1	0.2	0.1	2	0.2	0.1	0.2	0.1	0.2	0.1	0.2	0.1	2	0.2	0.1	0.2	0.2	0.2	0.2	0.2	0.1	2	0.2	0.1	0.2	0.1	0.1	0.1	0.2	0.1	2	0.2	0.1	0.2	0.1	0.1	0.1	0.1	0.1
A83				NSR	2	0.1	0.1	0	0	0.05	0.05	0.1	0.1	2	0.1	0.1	0.05	0.05	0.1	0.05	0.2	0.1	2	0.2	0.2	0.1	0.1	0.1	0.1	0.2	0.2	2	0.2	0.2	0.2	0.1	0.1	0.1	0.2	0.1	2	0.1	0.1	0.1	0.1	0.1	0.1	0.1	0.1
A84				NSR	2	0.2	0.1	0.1	0.1	0.1	0.1	0.2	0.1	2	0.2	0.1	0.1	0.05	0.1	0.05	0.2	0.2	2	0.1	0.1	0	0	0	0	0.1	0.1	2	0.1	0.05	0.1	0.05	0.1	0.05	0.1	0.05	2	0.1	0.05	0.1	0.05	0.1	0.05	0.1	0.05
A131				NSR	2	0.1	0.05	0.1	0.1	0.1	0.1	0.05	0.05	2	0.1	0.1	0.1	0.1	0.1	0.1	0.1	0.1	2	0.1	0.1	0.1	0.05	0.1	0.05	0.1	0.1	2	0.1	0.1	0.1	0.1	0.1	0.1	0.1	0.1	2	0.1	0.1	0.2	0.1	0.2	0.1	0.1	0.1
ID				Scratcher/non scratcher	Syrinx	Q1		Q2		Q3		Q4		Syrinx	Q1		Q2		Q3		Q4		Syrinx	Q1		Q2		Q3		Q4		Syrinx	Q1		Q2		Q3		Q4		Syrinx	Q1		Q2		Q3		Q4
A48				SR	2	0.4	0.4	0.4	0.3	0.3	0.2	0.3	0.3	2	0.4	0.4	0.4	0.3	0.3	0.2	0.3	0.3	2	0.4	0.4	0.3	0.3	0.3	0.2	0.3	0.4	2	0.4	0.4	0.2	0.3	0.2	0.2	0.3	0.4	2	0.3	0.4	0.2	0.3	0.2	0.3	0.3	0.4
A49				SR	2	0.4	0.4	0.3	0.3	0.4	0.3	0.4	0.4	2	0.5	0.5	0.4	0.3	0.4	0.3	0.5	0.5	2	0.4	0.4	0.3	0.3	0.3	0.3	0.4	0.4	2	0.5	0.4	0.2	0.2	0.2	0.2	0.5	0.4
A50				SR	2	0.1	0.1	0.1	0.1	0.1	0.1	0.1	0.1	2	0.05	0.05	0.05	0.05	0.05	0.05	0.05	0.05	2	0	0	0	0	0	0	0.3	0.2	0	0	0	0	0	0	0	0	0	0	0	0	0	0	0	0	0	0
A51				SR	2	0.3	0.3	0.2	0.3	0.4	0.3	0.4	0.5	2	0.3	0.3	0.2	0.1	0.3	0.3	0.4	0.4	2	0.2	0.2	0.2	0.05	0.4	0.2	0.5	0.4	2	0.4	0.4	0.4	0.4	0.3	0.3	0.3	0.3	2	0.3	0.3	0.1	0.2	0.1	0.2	0.3	0.3
A52				SR	0	0	0	0	0	0	0	0	0	0	0	0	0	0	0	0	0	0	0	0	0	0	0	0	0	0	0	0	0	0	0	0	0	0	0	0	0	0	0	0	0	0	0	0	0
A53				SR	2	0.5	0.5	0.3	0.2	0.3	0.2	0.4	0.4	2	0.5	0.5	0.3	0.2	0.3	0.2	0.4	0.4	2	0.4	0.4	0.3	0.2	0.3	0.2	0.4	0.4	2	0.5	0.5	0.3	0.2	0.3	0.2	0.4	0.4
A54				SR	2	0.2	0.2	0.3	0.2	0.4	0.2	0.4	0.4	2	0.4	0.4	0.1	0.05	0.4	0.1	0.4	0.5	2	0.3	0.2	0.05	0.05	0.05	0.05	0.3	0.3	2	0.2	0.1	0.05	0.05	0.05	0.05	0.2	0.2	1	0	0	0	0	0	0	0	0
A55				SR	0	0	0	0	0	0	0	0	0	0	0	0	0	0	0	0	0	0	0	0	0	0	0	0	0	0	0	0	0	0	0	0	0	0	0	0	0	0	0	0	0	0	0	0	0
A56				SR	2	0.4	0.3	0.3	0.2	0.4	0.2	0.4	0.4	2	0.3	0.2	0.2	0.2	0.4	0.2	0.4	0.4	2	0.3	0.3	0.3	0.2	0.4	0.2	0.4	0.4	2	0.4	0.4	0.3	0.1	0.3	0.1	0.4	0.4	2	0.3	0.3	0.3	0.2	0.4	0.2	0.4	0.4
A57				SR	0	0	0	0	0	0	0	0	0	0	0	0	0	0	0	0	0	0	0	0	0	0	0	0	0	0	0	0	0	0	0	0	0	0	0	0	0	0	0	0	0	0	0	0	0
A58				SR	0	0	0	0	0	0	0	0	0	0	0	0	0	0	0	0	0	0	0	0	0	0	0	0	0	0	0	0	0	0	0	0	0	0	0	0	0	0	0	0	0	0	0	0	0
A59				SR	2	0.4	0.3	0.3	0.1	0.2	0.1	0.3	0.2	2	0.4	0.3	0.2	0.1	0.2	0.1	0.3	0.2	2	0.4	0.4	0.3	0.1	0.2	0.1	0.3	0.2	2	0.3	0.3	0.3	0.1	0.2	0.1	0.3	0.1	2	0.3	0.3	0.3	0.2	0.2	0.1	0.2	0.1
A60				SR	2	0.3	0.3	0.3	0.2	0.2	0.2	0.3	0.3	2	0.3	0.3	0.3	0.2	0.2	0.1	0.3	0.4	2	0.3	0.3	0.2	0.1	0.2	0.1	0.3	0.3	2	0.3	0.3	0.2	0.2	0.2	0.2	0.3	0.3	2	0.3	0.2	0.2	0.2	0.2	0.2	0.3	0.2
A61				SR	2	0.4	0.2	0.2	0.05	0.2	0.05	0.3	0.2	2	0.3	0.2	0.1	0.05	0.05	0.05	0.2	0.2	2	0.3	0.1	0.05	0.05	0	0	0.3	0.1	1	0	0	0	0	0	0	0	0	1	0	0	0	0	0	0	0	0
A62				SR	2	0.4	0.4	0.4	0.2	0.3	0.2	0.4	0.3	2	0.4	0.4	0.4	0.2	0.4	0.2	0.4	0.3	2	0.4	0.4	0.4	0.2	0.4	0.2	0.4	0.3	2	0.4	0.3	0.4	0.2	0.3	0.2	0.4	0.3	2	0.4	0.3	0.4	0.2	0.4	0.2	0.4	0.3
A75				SR	2	0.4	0.3	0	0	0	0	0.4	0.3	2	0.4	0.2	0	0	0	0	0.4	0.2	2	0.4	0.3	0	0	0	0	0.4	0.2	2	0.3	0.3	0	0	0	0	0.3	0.2
A86				SR	2	0.4	0.4	0.3	0.2	0.2	0.2	0.3	0.2	2	0.4	0.4	0.3	0.2	0.2	0.2	0.3	0.2	2	0.4	0.3	0.3	0.1	0.2	0.2	0.3	0.2	2	0.4	0.3	0.3	0.1	0.2	0.2	0.3	0.2	2	0.3	0.2	0.3	0.1	0.2	0.2	0.2	0.2
A87				SR	2	0.1	0.1	0.2	0.1	0.2	0.1	0.3	0.3	2	0.2	0.1	0.1	0.05	0.1	0.05	0.3	0.3	0	0	0	0	0	0	0	0	0	0	0	0	0	0	0	0	0	0	0	0	0	0	0	0	0	0	0
A88				SR	2	0.3	0.2	0.2	0.2	0.2	0.2	0.3	0.2	2	0.3	0.2	0.2	0.2	0.2	0.1	0.3	0.2	2	0.3	0.2	0.2	0.2	0.2	0.2	0.3	0.2	2	0.2	0.2	0.2	0.1	0.2	0.1	0.2	0.2	2	0.2	0.1	0.2	0.2	0.2	0.2	0.2	0.2
A63				NSR	2	0.1	0.1	0.1	0.1	0.2	0.1	0.2	0.1	2	0.2	0.1	0.2	0.1	0.2	0.1	0.2	0.1	0	0	0	0	0	0	0	0	0	0	0	0	0	0	0	0	0	0	0	0	0	0	0	0	0	0	0
A64				NSR	0	0	0	0	0	0	0	0	0	0	0	0	0	0	0	0	0	0	0	0	0	0	0	0	0	0	0	0	0	0	0	0	0	0	0	0	0	0	0	0	0	0	0	0	0
A66				NSR	2	0.1	0.1	0.1	0.1	0.1	0.1	0.2	0.1	2	0.1	0.1	0.1	0.1	0.1	0.1	0.1	0.1	2	0.1	0.05	0.1	0.05	0.1	0.05	0.1	0.05	2	0.1	0.05	0.1	0.1	0.1	0.1	0.1	0.05	2	0.1	0.05	0.1	0.1	0.1	0.1	0.1	0.05
A67				NSR	2	0.2	0.2	0.2	0.2	0.2	0.2	0.2	0.2	2	0.3	0.2	0.2	0.1	0.3	0.2	0.3	0.3	2	0.2	0.2	0.2	0.2	0.2	0.1	0.2	0.1	0	0	0	0	0	0	0	0	0	0	0	0	0	0	0	0	0	0
A68				NSR	2	0.1	0.05	0.1	0.1	0.1	0.1	0.1	0.1	2	0.2	0.05	0.2	0.1	0.2	0.1	0.1	0.05	0	0	0	0	0	0	0	0	0	0	0	0	0	0	0	0	0	0	0	0	0	0	0	0	0	0	0
A69				NSR	0	0	0	0	0	0	0	0	0	0	0	0	0	0	0	0	0	0	0	0	0	0	0	0	0	0	0	0	0	0	0	0	0	0	0	0	0	0	0	0	0	0	0	0	0
A70				NSR	2	0.2	0.1	0.2	0.1	0.05	0.05	0.05	0.05	2	0.1	0.05	0.05	0.05	0.05	0.05	0.1	0.05	2	0.05	0.05	0.05	0.05	0.05	0.05	0.05	0.05	2	0.1	0.05	0.05	0.05	0.05	0.05	0.05	0.05	2	0.05	0.05	0.1	0.05	0.1	0.05	0.05	0.05
A73				NSR	2	0.3	0.3	0.3	0.1	0.3	0.2	0.3	0.3	2	0.4	0.3	0.2	0.2	0.3	0.2	0.4	0.2	2	0.3	0.2	0.2	0.2	0.3	0.2	0.3	0.3	2	0.3	0.2	0.2	0.2	0.2	0.2	0.3	0.3	2	0.2	0.2	0.2	0.2	0.2	0.2	0.2	0.2
A76				NSR	0	0	0	0	0	0	0	0	0	0	0	0	0	0	0	0	0	0	0	0	0	0	0	0	0	0	0	0	0	0	0	0	0	0	0	0	0	0	0	0	0	0	0	0	0
A77				NSR	2	0.1	0.1	0.1	0.1	0.2	0.1	0.2	0.1	2	0.1	0.1	0.1	0.05	0.1	0.1	0.2	0.1	2	0.2	0.1	0.1	0.1	0.1	0.1	0.1	0.1	2	0.2	0.1	0.1	0.1	0.1	0.1	0.2	0.1	2	0.2	0.1	0.1	0.05	0.1	0.1	0.2	0.1
A78				NSR	2	0.2	0.2	0.3	0.2	0.3	0.2	0.2	0.2	2	0.3	0.2	0.2	0.2	0.2	0.2	0.3	0.2	2	0.3	0.2	0.2	0.2	0.2	0.2	0.3	0.2	2	0.2	0.2	0.2	0.2	0.2	0.2	0.2	0.2	2	0.2	0.1	0.2	0.2	0.2	0.1	0.2	0.1
A79				NSR	0	0	0	0	0	0	0	0	0	0	0	0	0	0	0	0	0	0	0	0	0	0	0	0	0	0	0	0	0	0	0	0	0	0	0	0	0	0	0	0	0	0	0	0	0
A80				NSR	2	0.2	0.1	0.2	0.2	0.2	0.2	0.2	0.1	2	0.1	0.1	0.2	0.1	0.2	0.1	0.2	0.1	2	0.1	0.1	0.1	0.1	0.1	0.1	0.1	0.1	2	0.1	0.05	0.1	0.1	0.1	0.1	0.1	0.05	2	0.1	0.05	0.2	0.2	0.2	0.2	0.1	0.05
A81				NSR	0	0	0	0	0	0	0	0	0	0	0	0	0	0	0	0	0	0	0	0	0	0	0	0	0	0	0	0	0	0	0	0	0	0	0	0	0	0	0	0	0	0	0	0	0
A82				NSR	2	0.1	0.05	0.1	0.05	0.1	0.05	0.1	0.05	0	0	0	0	0	0	0	0	0	0	0	0	0	0	0	0	0	0	0	0	0	0	0	0	0	0	0	0	0	0	0	0	0	0	0	0
A83				NSR	2	0.1	0.1	0.05	0.05	0.05	0.05	0.1	0.1	2	0.1	0.1	0.05	0.05	0.05	0.05	0.1	0.1	2	0.05	0.05	0.05	0.05	0.05	0.05	0.05	0.05	2	0	0	0.1	0.05	0.1	0.1	0.05	0.05	2	0.1	0.05	0.1	0.05	0.1	0.05	0.1	0.05
A84				NSR	0	0	0	0	0	0	0	0	0	0	0	0	0	0	0	0	0	0	0	0	0	0	0	0	0	0	0	0	0	0	0	0	0	0	0	0	0	0	0	0	0	0	0	0	0
A131				NSR	2	0.2	0.1	0.2	0.1	0.2	0.1	0.2	0.1	2	0.1	0.1	0.1	0.1	0.1	0.1	0.1	0.1	0	0	0	0	0	0	0	0	0	0	0	0	0	0	0	0	0	0	0	0	0	0	0	0	0	0	0
ID				Scratcher/non scratcher	Syrinx	Q1		Q2		Q3		Q4		Syrinx	Q1		Q2		Q3		Q4		Syrinx	Q1		Q2		Q3		Q4		Syrinx	Q1		Q2		Q3		Q4		Syrinx	Q1		Q2		Q3		Q4
A48				SR	0	0	0	0	0	0	0	0	0	0	0	0	0	0	0	0	0	0	0	0	0	0	0	0	0	0	0	0	0	0	0	0	0	0	0	0	0	0	0	0	0	0	0	0	0
A49				SR	2	0.3	0.3	0.2	0.2	0.1	0.1	0.3	0.2	2	0.4	0.3	0.05	0.05	0.05	0.05	0.4	0.2
A50				SR	0	0	0	0	0	0	0	0	0	0	0	0	0	0	0	0	0	0	0	0	0	0	0	0	0	0	0	0	0	0	0	0	0	0	0	0	0	0	0	0	0	0	0	0	0
A51				SR	2	0.3	0.2	0.1	0.1	0.2	0.2	0.3	0.2	2	0.2	0.1	0.05	0.05	0.05	0.1	0.2	0.1	2	0.1	0.1	0.1	0.1	0.1	0.1	0.1	0.1	2	0.1	0.1	0.2	0.2	0.2	0.2	0.05	0.05
A52				SR	0	0	0	0	0	0	0	0	0	0	0	0	0	0	0	0	0	0	0	0	0	0	0	0	0	0	0	0	0	0	0	0	0	0	0	0	0	0	0	0	0	0	0	0	0
A53				SR	2	0.5	0.4	0.3	0.2	0.3	0.2	0.4	0.4	2	0.5	0.4	0.3	0.05	0.2	0.05	0.4	0.4	2	0.4	0.4	0.3	0.2	0.2	0.2	0.3	0.2	2	0.3	0.3	0.2	0.3	0.3	0.3	0.3	0.2
A54				SR	1	0	0	0	0	0	0	0	0	1	0	0	0	0	0	0	0	0	0	0	0	0	0	0	0	0	0	0	0	0	0	0	0	0	0	0	0	0	0	0	0	0	0	0	0
A55				SR	0	0	0	0	0	0	0	0	0	0	0	0	0	0	0	0	0	0	0	0	0	0	0	0	0	0	0	0	0	0	0	0	0	0	0	0	0	0	0	0	0	0	0	0	0
A56				SR	2	0.3	0.2	0.3	0.2	0.4	0.2	0.4	0.4	2	0.3	0.2	0.3	0.2	0.4	0.2	0.4	0.4	2	0.3	0.2	0.1	0.05	0.3	0.1	0.4	0.4	2	0.3	0.2	0.1	0.1	0.2	0.1	0.3	0.3	2	0.1	0.1	0.2	0.1	0.2	0.2	0.2	0.1
A57				SR	0	0	0	0	0	0	0	0	0	0	0	0	0	0	0	0	0	0	0	0	0	0	0	0	0	0	0	0	0	0	0	0	0	0	0	0	0	0	0	0	0	0	0	0	0
A58				SR	0	0	0	0	0	0	0	0	0	0	0	0	0	0	0	0	0	0	0	0	0	0	0	0	0	0	0	0	0	0	0	0	0	0	0	0	0	0	0	0	0	0	0	0	0
A59				SR	2	0.3	0.3	0.3	0.1	0.1	0.1	0.3	0.1	2	0.3	0.3	0.2	0.1	0.1	0.1	0.3	0.1	2	0.3	0.3	0.2	0.1	0.1	0.1	0	0	2	0.3	0.3	0.1	0.1	0.1	0.1	0.1	0.05	0	0	0	0	0	0	0	0	0
A60				SR	0	0	0	0	0	0	0	0	0	0	0	0	0	0	0	0	0	0	0	0	0	0	0	0	0	0	0	0	0	0	0	0	0	0	0	0	0	0	0	0	0	0	0	0	0
A61				SR	1	0	0	0	0	0	0	0	0	0	0	0	0	0	0	0	0	0	0	0	0	0	0	0	0	0	0	0	0	0	0	0	0	0	0	0	0	0	0	0	0	0	0	0	0
A62				SR	2	0.4	0.4	0.4	0.2	0.3	0.2	0.4	0.3	2	0.4	0.4	0.3	0.2	0.4	0.2	0.4	0.4	2	0.4	0.4	0.3	0.2	0.2	0.2	0.4	0.4	2	0.4	0.4	0.4	0.3	0.3	0.3	0.3	0.3	2	0.4	0.3	0.4	0.2	0.3	0.2	0.4	0.3
A75				SR	1	0	0	0	0	0	0	0	0	0	0	0	0	0	0	0	0	0	0	0	0	0	0	0	0	0	0	0	0	0	0	0	0	0	0	0	0	0	0	0	0	0	0	0	0
A86				SR	2	0.3	0.2	0.3	0.1	0.2	0.2	0.2	0.1	2	0.4	0.3	0.3	0.1	0.2	0.1	0.2	0.2	2	0.4	0.3	0.2	0.1	0.1	0.1	0.3	0.1	2	0.3	0.3	0.3	0.2	0.2	0.1	0.2	0.2	2	0.3	0.3	0.2	0.1	0.2	0.1	0.2	0.1
A87				SR	0	0	0	0	0	0	0	0	0	0	0	0	0	0	0	0	0	0	0	0	0	0	0	0	0	0	0	0	0	0	0	0	0	0	0	0	0	0	0	0	0	0	0	0	0
A88				SR	2	0.2	0.1	0.2	0.2	0.2	0.2	0.2	0.1	0	0	0	0	0	0	0	0	0	0	0	0	0	0	0	0	0	0	0	0	0	0	0	0	0	0	0	0	0	0	0	0	0	0	0	0
A63				NSR	0	0	0	0	0	0	0	0	0	0	0	0	0	0	0	0	0	0	0	0	0	0	0	0	0	0	0	0	0	0	0	0	0	0	0	0	0	0	0	0	0	0	0	0	0
A64				NSR	0	0	0	0	0	0	0	0	0	0	0	0	0	0	0	0	0	0	0	0	0	0	0	0	0	0	0	0	0	0	0	0	0	0	0	0	0	0	0	0	0	0	0	0	0
A66				NSR	0	0	0	0	0	0	0	0	0	0	0	0	0	0	0	0	0	0	0	0	0	0	0	0	0	0	0	0	0	0	0	0	0	0	0	0	0	0	0	0	0	0	0	0	0
A67				NSR	0	0	0	0	0	0	0	0	0	0	0	0	0	0	0	0	0	0	0	0	0	0	0	0	0	0	0	0	0	0	0	0	0	0	0	0	0	0	0	0	0	0	0	0	0
A68				NSR	0	0	0	0	0	0	0	0	0	0	0	0	0	0	0	0	0	0	0	0	0	0	0	0	0	0	0	0	0	0	0	0	0	0	0	0	0	0	0	0	0	0	0	0	0
A69				NSR	0	0	0	0	0	0	0	0	0	0	0	0	0	0	0	0	0	0	0	0	0	0	0	0	0	0	0	0	0	0	0	0	0	0	0	0	0	0	0	0	0	0	0	0	0
A70				NSR	0	0	0	0	0	0	0	0	0	0	0	0	0	0	0	0	0	0	0	0	0	0	0	0	0	0	0	0	0	0	0	0	0	0	0	0	0	0	0	0	0	0	0	0	0
A73				NSR	2	0.2	0.1	0.2	0.2	0.3	0.2	0.2	0.1	2	0.2	0.1	0.2	0.1	0.1	0.1	0.2	0.1	2	0.2	0.1	0.05	0.05	0.1	0.05	0.2	0.2	2	0.2	0.1	0	0	0.05	0.05	0.2	0.2	2	0.1	0.05	0	0	0	0	0.2	0.1
A76				NSR	0	0	0	0	0	0	0	0	0	0	0	0	0	0	0	0	0	0	0	0	0	0	0	0	0	0	0	0	0	0	0	0	0	0	0	0	0	0	0	0	0	0	0	0	0
A77				NSR	2	0.1	0.1	0.1	0.1	0.2	0.1	0.2	0.1	0	0	0	0	0	0	0	0	0	0	0	0	0	0	0	0	0	0	0	0	0	0	0	0	0	0	0	0	0	0	0	0	0	0	0	0
A78				NSR	2	0.1	0.1	0.2	0.1	0.2	0.1	0.1	0.1	2	0.05	0.05	0.2	0.1	0.2	0.1	0.05	0.05	0	0	0	0	0	0	0	0	0	0	0	0	0	0	0	0	0	0	0	0	0	0	0	0	0	0	0
A79				NSR	0	0	0	0	0	0	0	0	0	0	0	0	0	0	0	0	0	0	0	0	0	0	0	0	0	0	0	0	0	0	0	0	0	0	0	0	0	0	0	0	0	0	0	0	0
A80				NSR	2	0.1	0.05	0.1	0.1	0.1	0.1	0.1	0.05	2	0.05	0.05	0.1	0.1	0.1	0.1	0.1	0.05	0	0	0	0	0	0	0	0	0	0	0	0	0	0	0	0	0	0	0	0	0	0	0	0	0	0	0
A81				NSR	0	0	0	0	0	0	0	0	0	0	0	0	0	0	0	0	0	0	0	0	0	0	0	0	0	0	0	0	0	0	0	0	0	0	0	0	0	0	0	0	0	0	0	0	0
A82				NSR	0	0	0	0	0	0	0	0	0	0	0	0	0	0	0	0	0	0	0	0	0	0	0	0	0	0	0	0	0	0	0	0	0	0	0	0	0	0	0	0	0	0	0	0	0
A83				NSR	2	0.1	0.1	0	0	0	0	0.1	0.1	0	0	0	0	0	0	0	0	0	0	0	0	0	0	0	0	0	0	0	0	0	0	0	0	0	0	0	0	0	0	0	0	0	0	0	0
A84				NSR	0	0	0	0	0	0	0	0	0	0	0	0	0	0	0	0	0	0	0	0	0	0	0	0	0	0	0	0	0	0	0	0	0	0	0	0	0	0	0	0	0	0	0	0	0
A131				NSR	0	0	0	0	0	0	0	0	0	0	0	0	0	0	0	0	0	0	0	0	0	0	0	0	0	0	0	0	0	0	0	0	0	0	0	0	0	0	0	0	0	0	0	0	0
ID				Scratcher/non scratcher	Syrinx	Q1		Q2		Q3		Q4		Syrinx	Q1		Q2		Q3		Q4		Syrinx	Q1		Q2		Q3		Q4		Syrinx	Q1		Q2		Q3		Q4		Syrinx	Q1		Q2		Q3		Q4
A48				SR	0	0	0	0	0	0	0	0	0	0	0	0	0	0	0	0	0	0	0	0	0	0	0	0	0	0	0	0	0	0	0	0	0	0	0	0	0	0	0	0	0	0	0	0	0
A49				SR	2	0.5	0.3	0	0	0	0	0.4	0.3	2	0.3	0.3	0	0	0	0	0.3	0.2	2	0.3	0.2	0.05	0.05	0.05	0.05	0.3	0.2
A50				SR	0	0	0	0	0	0	0	0	0	0	0	0	0	0	0	0	0	0	0	0	0	0	0	0	0	0	0	0	0	0	0	0	0	0	0	0	0	0	0	0	0	0	0	0	0
A51				SR	1	0	0	0	0	0	0	0	0	1	0	0	0	0	0	0	0	0	1	0	0	0	0	0	0	0	0	0	0	0	0	0	0	0	0	0	0	0	0	0	0	0	0	0	0
A52				SR	0	0	0	0	0	0	0	0	0	0	0	0	0	0	0	0	0	0	0	0	0	0	0	0	0	0	0	0	0	0	0	0	0	0	0	0	0	0	0	0	0	0	0	0	0
A53				SR	2	0.5	0.5	0.3	0.4	0.2	0.2	0.3	0.2	2	0.4	0.5	0.3	0.2	0.2	0.1	0.3	0.2	2	0.4	0.3	0.05	0.05	0	0	0.3	0.05
A54				SR	0	0	0	0	0	0	0	0	0	0	0	0	0	0	0	0	0	0	0	0	0	0	0	0	0	0	0	0	0	0	0	0	0	0	0	0	0	0	0	0	0	0	0	0	0
A55				SR	0	0	0	0	0	0	0	0	0	0	0	0	0	0	0	0	0	0	0	0	0	0	0	0	0	0	0	0	0	0	0	0	0	0	0	0	0	0	0	0	0	0	0	0	0
A56				SR	2	0.1	0.1	0.05	0.05	0.1	0.05	0.1	0.1	0	0	0	0	0	0	0	0	0	0	0	0	0	0	0	0	0	0	0	0	0	0	0	0	0	0	0	0	0	0	0	0	0	0	0	0
A57				SR	0	0	0	0	0	0	0	0	0	0	0	0	0	0	0	0	0	0	0	0	0	0	0	0	0	0	0	0	0	0	0	0	0	0	0	0	0	0	0	0	0	0	0	0	0
A58				SR	0	0	0	0	0	0	0	0	0	0	0	0	0	0	0	0	0	0	0	0	0	0	0	0	0	0	0	0	0	0	0	0	0	0	0	0	0	0	0	0	0	0	0	0	0
A59				SR	0	0	0	0	0	0	0	0	0	0	0	0	0	0	0	0	0	0	0	0	0	0	0	0	0	0	0	0	0	0	0	0	0	0	0	0	0	0	0	0	0	0	0	0	0
A60				SR	0	0	0	0	0	0	0	0	0	0	0	0	0	0	0	0	0	0	0	0	0	0	0	0	0	0	0	0	0	0	0	0	0	0	0	0	0	0	0	0	0	0	0	0	0
A61				SR	0	0	0	0	0	0	0	0	0	0	0	0	0	0	0	0	0	0	0	0	0	0	0	0	0	0	0	0	0	0	0	0	0	0	0	0	0	0	0	0	0	0	0	0	0
A62				SR	2	0.4	0.4	0.3	0.2	0.2	0.2	0.3	0.2	2	0.3	0.2	0.2	0.05	0.1	0.05	0.3	0.2	2	0.2	0.1	0.05	0.05	0.05	0.05	0.05	0.05	1	0	0	0	0	0	0	0	0	0	0	0	0	0	0	0	0	0
A75				NSR	0	0	0	0	0	0	0	0	0	0	0	0	0	0	0	0	0	0	0	0	0	0	0	0	0	0	0	0	0	0	0	0	0	0	0	0	0	0	0	0	0	0	0	0	0
A86				SR	2	0.4	0.3	0.2	0.2	0.2	0.2	0.3	0.2	2	0.4	0.3	0.3	0.2	0.2	0.2	0.3	0.2	2	0.4	0.3	0.3	0.2	0.2	0.2	0.3	0.2	2	0.4	0.3	0.3	0.2	0.2	0.1	0.3	0.1	2	0.4	0.3	0.3	0.2	0.1	0.1	0.3	0.1
A87				SR	0	0	0	0	0	0	0	0	0	0	0	0	0	0	0	0	0	0	0	0	0	0	0	0	0	0	0	0	0	0	0	0	0	0	0	0	0	0	0	0	0	0	0	0	0
A88				SR	0	0	0	0	0	0	0	0	0	0	0	0	0	0	0	0	0	0	0	0	0	0	0	0	0	0	0	0	0	0	0	0	0	0	0	0	0	0	0	0	0	0	0	0	0
A63				SR	0	0	0	0	0	0	0	0	0	0	0	0	0	0	0	0	0	0	0	0	0	0	0	0	0	0	0	0	0	0	0	0	0	0	0	0	0	0	0	0	0	0	0	0	0
A64				SR	0	0	0	0	0	0	0	0	0	0	0	0	0	0	0	0	0	0	0	0	0	0	0	0	0	0	0	0	0	0	0	0	0	0	0	0	0	0	0	0	0	0	0	0	0
A66				NSR	0	0	0	0	0	0	0	0	0	0	0	0	0	0	0	0	0	0	0	0	0	0	0	0	0	0	0	0	0	0	0	0	0	0	0	0	0	0	0	0	0	0	0	0	0
A67				NSR	0	0	0	0	0	0	0	0	0	0	0	0	0	0	0	0	0	0	0	0	0	0	0	0	0	0	0	0	0	0	0	0	0	0	0	0	0	0	0	0	0	0	0	0	0
A68				NSR	0	0	0	0	0	0	0	0	0	0	0	0	0	0	0	0	0	0	0	0	0	0	0	0	0	0	0	0	0	0	0	0	0	0	0	0	0	0	0	0	0	0	0	0	0
A69				NSR	0	0	0	0	0	0	0	0	0	0	0	0	0	0	0	0	0	0	0	0	0	0	0	0	0	0	0	0	0	0	0	0	0	0	0	0	0	0	0	0	0	0	0	0	0
A70				NSR	0	0	0	0	0	0	0	0	0	0	0	0	0	0	0	0	0	0	0	0	0	0	0	0	0	0	0	0	0	0	0	0	0	0	0	0	0	0	0	0	0	0	0	0	0
A73				NSR	2	0.1	0.1	0.1	0.1	0.05	0.05	0.2	0.1	2	0.2	0.1	0	0	0	0	0.2	0.1	2	0.1	0.1	0.1	0.05	0.1	0.05	0.2	0.1	2	0	0	0.2	0.1	0.2	0.05	0	0	0	0	0	0	0	0	0	0	0
A76				NSR	0	0	0	0	0	0	0	0	0	0	0	0	0	0	0	0	0	0	0	0	0	0	0	0	0	0	0	0	0	0	0	0	0	0	0	0	0	0	0	0	0	0	0	0	0
A77				NSR	0	0	0	0	0	0	0	0	0	0	0	0	0	0	0	0	0	0	0	0	0	0	0	0	0	0	0	0	0	0	0	0	0	0	0	0	0	0	0	0	0	0	0	0	0
A78				NSR	0	0	0	0	0	0	0	0	0	0	0	0	0	0	0	0	0	0	0	0	0	0	0	0	0	0	0	0	0	0	0	0	0	0	0	0	0	0	0	0	0	0	0	0	0
A79				NSR	0	0	0	0	0	0	0	0	0	0	0	0	0	0	0	0	0	0	0	0	0	0	0	0	0	0	0	0	0	0	0	0	0	0	0	0	0	0	0	0	0	0	0	0	0
A80				NSR	0	0	0	0	0	0	0	0	0	0	0	0	0	0	0	0	0	0	0	0	0	0	0	0	0	0	0	0	0	0	0	0	0	0	0	0	0	0	0	0	0	0	0	0	0
A81				NSR	0	0	0	0	0	0	0	0	0	0	0	0	0	0	0	0	0	0	0	0	0	0	0	0	0	0	0	0	0	0	0	0	0	0	0	0	0	0	0	0	0	0	0	0	0
A82				NSR	0	0	0	0	0	0	0	0	0	0	0	0	0	0	0	0	0	0	0	0	0	0	0	0	0	0	0	0	0	0	0	0	0	0	0	0	0	0	0	0	0	0	0	0	0
A83				NSR	0	0	0	0	0	0	0	0	0	0	0	0	0	0	0	0	0	0	0	0	0	0	0	0	0	0	0	0	0	0	0	0	0	0	0	0	0	0	0	0	0	0	0	0	0
A84				NSR	0	0	0	0	0	0	0	0	0	0	0	0	0	0	0	0	0	0	0	0	0	0	0	0	0	0	0	0	0	0	0	0	0	0	0	0	0	0	0	0	0	0	0	0	0
A131				NSR	0	0	0	0	0	0	0	0	0	0	0	0	0	0	0	0	0	0	0	0	0	0	0	0	0	0	0	0	0	0	0	0	0	0	0	0	0	0	0	0	0	0	0	0	0
ID				Scratcher/non scratcher	Syrinx	Q1		Q2		Q3		Q4		Syrinx	Q1		Q2		Q3		Q4		Syrinx	Q1		Q2		Q3		Q4		Syrinx	Q1		Q2		Q3		Q4		Syrinx	Q1		Q2		Q3		Q4
A48				SR	0	0	0	0	0	0	0	0	0	0	0	0	0	0	0	0	0	0
A49				SR	2	0.4	0.2	0	0	0	0	0.3	0.2	2	0.3	0.3	0.05	0.05	0.05	0.05	0.3	0.2
A50				SR	0	0	0	0	0	0	0	0	0	0	0	0	0	0	0	0	0	0
A51				SR	0	0	0	0	0	0	0	0	0	0	0	0	0	0	0	0	0	0
A52				SR	0	0	0	0	0	0	0	0	0	0	0	0	0	0	0	0	0	0
A53				SR	1	0	0	0	0	0	0	0	0	1	0	0	0	0	0	0	0	0
A54				SR	0	0	0	0	0	0	0	0	0	0	0	0	0	0	0	0	0	0
A55				SR	0	0	0	0	0	0	0	0	0	0	0	0	0	0	0	0	0	0
A56				SR	0	0	0	0	0	0	0	0	0	0	0	0	0	0	0	0	0	0
A59				SR	0	0	0	0	0	0	0	0	0	0	0	0	0	0	0	0	0	0
A60				SR	0	0	0	0	0	0	0	0	0	0	0	0	0	0	0	0	0	0
A61				SR	0	0	0	0	0	0	0	0	0	0	0	0	0	0	0	0	0	0
A62				SR	0	0	0	0	0	0	0	0	0	0	0	0	0	0	0	0	0	0
A63				SR	0	0	0	0	0	0	0	0	0	0	0	0	0	0	0	0	0	0
A64				SR	0	0	0	0	0	0	0	0	0	0	0	0	0	0	0	0	0	0
A75				NSR	0	0	0	0	0	0	0	0	0	0	0	0	0	0	0	0	0	0
A87				SR	0	0	0	0	0	0	0	0	0	0	0	0	0	0	0	0	0	0
A88				SR	0	0	0	0	0	0	0	0	0	0	0	0	0	0	0	0	0	0
A57				SR	0	0	0	0	0	0	0	0	0	0	0	0	0	0	0	0	0	0
A58				SR	0	0	0	0	0	0	0	0	0	0	0	0	0	0	0	0	0	0
A66				NSR	0	0	0	0	0	0	0	0	0	0	0	0	0	0	0	0	0	0
A67				NSR	0	0	0	0	0	0	0	0	0	0	0	0	0	0	0	0	0	0
A68				NSR	0	0	0	0	0	0	0	0	0	0	0	0	0	0	0	0	0	0
A69				NSR	0	0	0	0	0	0	0	0	0	0	0	0	0	0	0	0	0	0
A70				NSR	0	0	0	0	0	0	0	0	0	0	0	0	0	0	0	0	0	0
A73				NSR	0	0	0	0	0	0	0	0	0	0	0	0	0	0	0	0	0	0
A76				NSR	0	0	0	0	0	0	0	0	0	0	0	0	0	0	0	0	0	0
A77				NSR	0	0	0	0	0	0	0	0	0	0	0	0	0	0	0	0	0	0
A78				NSR	0	0	0	0	0	0	0	0	0	0	0	0	0	0	0	0	0	0
A79				NSR	0	0	0	0	0	0	0	0	0	0	0	0	0	0	0	0	0	0
A80				NSR	0	0	0	0	0	0	0	0	0	0	0	0	0	0	0	0	0	0
A81				NSR	0	0	0	0	0	0	0	0	0	0	0	0	0	0	0	0	0	0
A82				NSR	0	0	0	0	0	0	0	0	0	0	0	0	0	0	0	0	0	0
A83				NSR	0	0	0	0	0	0	0	0	0	0	0	0	0	0	0	0	0	0
A84				NSR	0	0	0	0	0	0	0	0	0	0	0	0	0	0	0	0	0	0
A131				NSR	0	0	0	0	0	0	0	0	0	0	0	0	0	0	0	0	0	0
[truncated: 54 more columns]

## Sheet: Investigation2 
		Syrinx location	Notes	First slice	End slice	Slice 1			Slice 2			Slice 3			Slice 4			Slice 5			Slice 6			Slice 7			Slice 8			Slice 9			Slice 10			Slice 11			Slice 12			Slice 13			Slice 14			Slice 15
						SC<1mm	Side	Segment	SC<1mm	Side	Segment	SC<1mm	Side	Segment	SC<1mm	Side	Segment	SC<1mm	Side	Segment	SC<1mm	Side	Segment	SC<1mm	Side	Segment	SC<1mm	Side	Segment	SC<1mm	Side	Segment	SC<1mm	Side	Segment	SC<1mm	Side	Segment	SC<1mm	Side	Segment	SC<1mm	Side	Segment	SC<1mm	Side	Segment	SC<1mm	Side
A48	SM scratcher	c1/2 ID - c6	C2 portion of syrnix not imaged	c2/3 ID	c4/5 ID	1	L	c2/3 ID	0	0	cranial c3	1	L	cranial c3	1	L	mid c3	1	L	caudal c3	0	0	c3/4 ID	1	L	cranial c4	1	L	cranial c4	1	L	mid c4	1	L	caudal c4	0	0	caudal c4	N/A	N/A	N/A	N/A	N/A	N/A	N/A	N/A	N/A	N/A	N/A
A49	SM scratcher	c2 - EOS	-	Cerebellum	t1/2 ID	N/A	N/A	N/A	N/A	N/A	N/A	0	0	caudal dens	0	0	caudal dens	0	0	cranial c2	0	0	cranial c2	0	0	caudal c2	1	L	caudal c2	1	R	cranial c3	1	L	mid c3	1	B	caudal c3	1	B	cranial c4	1	R	mid c4	1	B	caudal c4	1	B
A50	SM scratcher	c2 - EOS	-	Cerebellum	caudal c4	N/A	N/A	N/A	N/A	N/A	N/A	N/A	N/A	N/A	0	0	caudal dens	0	0	cranial c2	0	0	mid c2	1	R	mid c2	1	R	caudal c2	1	R	caudal c2	1	R	c2/3 ID	0	0	cranial c3	0	0	cranial c3	0	0	cranial c3	0	0	cranial c3	0	0
A51	SM scratcher	c2 - EOS	-	Cerebellum	caudal c6	N/A	N/A	N/A	N/A	N/A	N/A	N/A	N/A	N/A	N/A	N/A	N/A	N/A	N/A	N/A	N/A	N/A	N/A	0	0	cranial c2	0	0	cranial c2	1	R	mid c2	1	R	caudal c2	1	R	caudal c2	1	R	c2/3 ID	1	R	cranial c3	1	R	cranial c3	1	R
A52	SM scratcher	c2 - c5	-	cranial c2	c3/4 ID	N/A	N/A	N/A	0	0	cranial c2	1	L	cranial c2	1	L	mid c2	1	L	mid c2	1	L	caudal c2	0	0	caudal c2	0	0	c2/3 ID	1	L	cranial c3	1	L	cranial c3	1	L	mid c3	1	L	caudal c3	1	L	caudal c3	0	0	c3/4 ID	0	0
A53	SM scratcher	c2 - c6	-	Cerebellum	mid c7	N/A	N/A	N/A	N/A	N/A	N/A	N/A	N/A	N/A	N/A	N/A	N/A	0	0	caudal dens	1	L	caudal dens	1	L	cranial c2	1	L	cranial c2	1	L	mid c2	1	L	caudal c2	1	L	caudal c2	1	L	c2/3 ID	0	0	cranial c3	1	L	mid c3	1	L
A54	SM scratcher	c2 - c4	-	Cerebellum	cranial c5	N/A	N/A	N/A	N/A	N/A	N/A	N/A	N/A	N/A	N/A	N/A	N/A	N/A	N/A	N/A	0	0	cranial c2	1	B	mid c2	1	R	mid c2	1	R	caudal c2	1	R	caudal c2	1	R	c2/3 ID	1	R	cranial c3	1	R	mid c3	1	R	caudal c3	1	R
A55	SM scratcher	c2 - c5	-	Cerebellum	mid c3	N/A	N/A	N/A	N/A	N/A	N/A	0	0	caudal dens	0	0	cranial c2	0	0	cranial c2	0	0	cranial c2	1	R	cranial c2	1	R	mid c2	1	R	mid c2	1	R	caudal c2	1	R	caudal c2	1	R	caudal c2	1	R	c2/3 ID	1	R	cranial c3	1	R
A56	SM scratcher	c2 - c5	imaged across 2 sets with gap c2/3 ID - mid c3	Caudal dens; mid c3	c2/3 ID; c5/6 ID	0	0	caudal dens	0	0	caudal dens	0	0	cranial c2	0	0	cranial c2	0	0	cranial c2	0	0	mid c2	1	B	caudal c2	1	R	caudal c2	1	B	caudal c2	1	B	caudal c2	1	R	c2/3 ID	GAP			1	R	cranial c3	1	R	mid c3	1	R
A57	SM scratcher	c2 - c5	c4+ portions of syrinx not imaged	Cerebellum	cranial c4	N/A	N/A	N/A	0	0	caudal dens	0	0	cranial c2	0	0	cranial c2	0	0	cranial c2	1	L	mid c2	1	L	caudal c2	1	L	caudal c2	0	0	c2/3 ID	0	0	c2/3 ID	0	0	cranial c3	1	L	mid c3	0	0	caudal c3	0	0	c3/4 ID	0	0
A58	SM scratcher	c2 - c5	c4+ portions of syrnix not imaged	Cerebellum	c3/4 ID	N/A	N/A	N/A	N/A	N/A	N/A	N/A	N/A	N/A	0	0	caudal dens	0	0	caudal dens	0	0	cranial c2	0	0	cranial c2	0	0	cranial c2	0	0	mid c2	0	0	caudal c2	0	0	caudal c2	0	0	caudal c2	0	0	c2/3 ID	0	0	cranial c3	0	0
A59	SM scratcher	c2 - c6	c2 portion of syrnix not imaged	caudal c2	c5/6 ID	1	L	caudal c2	1	L	caudal c2	1	L	c2/3 ID	1	L	cranial c3	1	L	cranial c3	1	L	mid c3	1	L	caudal c3	1	L	caudal c3	1	L	c3/4 ID	1	L	cranial c4	1	L	cranial c4	1	L	mid c4	1	L	caudal c4	0	0	caudal c4	0	0
A60	SM scratcher	c2 - EOS	-	mid c2	caudal c4	1	L	mid c2	1	L	mid c2	1	L	caudal c2	1	B	caudal c2	1	R	c2/3 ID	1	R	c2/3 ID	1	R	cranial c3	1	R	mid c3	1	R	mid c3	1	R	caudal c3	0	0	c3/4 ID	0	0	c3/4 ID	0	0	cranial c4	0	0	cranial c4	0	0
A61	SM scratcher	c2 - T3	-	Cerebellum	cranial c5	N/A	N/A	N/A	N/A	N/A	N/A	N/A	N/A	N/A	N/A	N/A	N/A	N/A	N/A	N/A	0	0	cranial c2	0	0	cranial c2	1	L	cranial c2	1	L	mid c2	1	L	caudal c2	1	L	caudal c2	1	L	caudal c2	1	L	c2/3 ID	1	B	cranial c3	1	L
A62	SM scratcher	c2 - c6	imaged across 2 sets with overlap excluded (transition slice 10-11)	Cerebellum	caudal c6	N/A	N/A	N/A	N/A	N/A	N/A	N/A	N/A	N/A	0	0	cranial c2	0	0	cranial c2	0	0	cranial c2	0	0	cranial c2	1	B	mid c2	1	L	caudal c2	1	L	caudal c2	1	L	caudal c2	1	L	caudal c2	1	B	c2/3 ID	1	L	c2/3 ID	1	B
A63	SM non scratcher	c2 - c4	-	mid c2	cranial c4	0	0	mid c2	0	0	mid c2	0	0	mid c2	0	0	caudal c2	0	0	caudal c2	0	0	caudal c2	0	0	c2/3 ID	0	0	cranial c3	0	0	cranial c3	0	0	mid c3	0	0	caudal c3	0	0	caudal c3	0	0	c3/4 ID	0	0	cranial c4	0	0
A64	SM non scratcher	c2 - c4	mid c2+ portion of syrinx not imaged (only 3 slices imaged total)	caudal dens	mid c2	N/A	N/A	N/A	N/A	N/A	N/A	N/A	N/A	N/A	N/A	N/A	N/A	N/A	N/A	N/A	0	0	cranial c2	0	0	cranial c2	0	0	mid c2	N/A	N/A	N/A	N/A	N/A	N/A	N/A	N/A	N/A	N/A	N/A	N/A	N/A	N/A	N/A	N/A	N/A	N/A	N/A	N/A
A86	SM scratcher	c2 - EOS	imaged across 2 sets with overlap excluded (transition slice 17-18)	caudal dens	mid c7	N/A	N/A	N/A	N/A	N/A	N/A	0	0	cranial c2	0	0	cranial c2	1	B	cranial c2	1	L	mid c2	1	B	caudal c2	1	B	caudal c2	1	B	caudal c2	1	B	caudal c2	1	B	c2/3 ID	1	B	cranial c3	1	B	cranial c3	1	B	mid c3	1	L
A87	SM scratcher	c2 - EOS	-	caudal dens	cranial c4	N/A	N/A	N/A	N/A	N/A	N/A	N/A	N/A	N/A	N/A	N/A	N/A	0	0	cranial c2	0	0	cranial c2	0	0	cranial c2	1	R	mid c2	1	R	mid c2	1	R	caudal c2	1	R	caudal c2	1	R	caudal c2	1	R	c2/3 ID	1	R	cranial c3	1	R
A88	SM scratcher	c2 - EOS	c2 portion of syrnix not imaged	caudal c2	cranial c5	0	0	caudal c2	0	0	c2/3 ID	0	0	c2/3 ID	0	0	cranial c3	0	0	cranial c3	0	0	mid c3	0	0	caudal c3	0	0	caudal c3	0	0	c3/4 ID	0	0	cranial c4	0	0	mid c4	0	0	caudal c4	0	0	caudal c4	0	0	c4/5 ID	0	0
A66	SM non scratcher	c2 - c4	-	cranial c2	c4/5 ID	N/A	N/A	N/A	0	0	cranial c2	0	0	mid c2	0	0	mid c2	0	0	caudal c2	0	0	caudal c2	0	0	c2/3 ID	0	0	c2/3 ID	0	0	cranial c3	1	L	cranial c3	0	0	mid c3	0	0	caudal c3	0	0	caudal c3	0	0	cranial c4	0	0
A67	SM non scratcher	c2 - c5	-	cranial c2	caudal c4	0	0	cranial c2	0	0	cranial c2	0	0	mid c2	0	0	caudal c2	0	0	caudal c2	0	0	c2/3 ID	0	0	cranial c3	0	0	cranial c3	0	0	mid c3	0	0	caudal c3	0	0	caudal c3	0	0	c3/4 ID	0	0	cranial c4	0	0	mid c4	0	0
A68	SM non scratcher	c2 - EOS	-	caudal c2	cranial c4	0	0	caudal c2	0	0	caudal c2	0	0	c2/3 ID	0	0	c2/3 ID	0	0	cranial c3	0	0	mid c3	0	0	mid c3	0	0	caudal c3	0	0	c3/4 ID	0	0	cranial c4	0	0	cranial c4	N/A	N/A	N/A	N/A	N/A	N/A	N/A	N/A	N/A	N/A	N/A
A69	SM non scratcher	c2 - c4	-	mid c2	caudal c3	0	0	mid c2	0	0	mid c2	0	0	caudal c2	0	0	caudal c2	0	0	caudal c2	0	0	c2/3 ID	0	0	cranial c3	0	0	cranial c3	0	0	mid c3	0	0	caudal c3	0	0	caudal c3	N/A	N/A	N/A	N/A	N/A	N/A	N/A	N/A	N/A	N/A	N/A
A70	SM non scratcher	c2 - c4	-	mid c2	c4/5 ID	0	0	mid c2	0	0	caudal c2	0	0	caudal c2	0	0	c2/3 ID	0	0	c2/3 ID	0	0	cranial c3	0	0	cranial c3	0	0	caudal c3	0	0	caudal c3	0	0	c3/4 ID	0	0	cranial c4	0	0	mid c4	0	0	caudal c4	0	0	caudal c4	0	0
A73	SM non scratcher	c2 - c5	-	cranial c2	caudal c6	N/A	N/A	N/A	0	0	cranial c2	0	0	cranial c2	0	0	mid c2	0	0	caudal c2	1	R	caudal c2	1	R	caudal c2	0	0	c2/3 ID	0	0	c2/3 ID	0	0	cranial c3	0	0	cranial c3	0	0	mid c3	0	0	caudal c3	0	0	caudal c3	0	0
A75	SM non scratcher	c2 - c4	-	Cerebellum	c4/5 ID	N/A	N/A	N/A	N/A	N/A	N/A	N/A	N/A	N/A	N/A	N/A	N/A	N/A	N/A	N/A	N/A	N/A	N/A	0	0	cranial c2	0	0	cranial c2	0	0	cranial c2	0	0	cranial c2	0	0	mid c2	1	L	caudal c2	1	L	caudal c2	1	L	c2/3 ID	1	L
A76	SM non scratcher	c2	-	Cerebellum	mid c3	N/A	N/A	N/A	N/A	N/A	N/A	N/A	N/A	N/A	N/A	N/A	N/A	N/A	N/A	N/A	0	0	cranial c2	0	0	cranial c2	0	0	cranial c2	0	0	mid c2	0	0	mid c2	0	0	caudal c2	0	0	caudal c2	0	0	caudal c2	N/A	N/A	N/A	N/A	N/A
A77	SM non scratcher	c2 - c5	-	caudal dens	cranial c5	N/A	N/A	N/A	N/A	N/A	N/A	0	0	cranial c2	0	0	cranial c2	0	0	cranial c2	0	0	cranial c2	0	0	mid c2	0	0	caudal c2	1	L	caudal c2	1	L	caudal c2	1	L	caudal c2	1	L	cranial c3	1	L	cranial c3	1	L	cranial c3	1	L
A78	SM non scratcher	c2 - c5	-	Cerebellum	mid c5	N/A	N/A	N/A	N/A	N/A	N/A	N/A	N/A	N/A	N/A	N/A	N/A	0	0	caudal dens	0	0	caudal dens	0	0	cranial c2	0	0	cranial c2	0	0	mid c2	0	0	caudal c2	0	0	caudal c2	0	0	caudal c2	0	0	c2/3 ID	0	0	cranial c3	0	0
A79	SM non scratcher	c2 - c4	C3+ portions of syrinx not imaged	cranial c2	caudal c2	0	0	cranial c2	0	0	cranial c2	0	0	mid c2	0	0	mid c2	0	0	caudal c2	0	0	caudal c2	0	0	c2/3 ID	N/A	N/A	N/A	N/A	N/A	N/A	N/A	N/A	N/A	N/A	N/A	N/A	N/A	N/A	N/A	N/A	N/A	N/A	N/A	N/A	N/A	N/A	N/A
A80	SM non scratcher	c2 - c5	-	cranial c2	mid c5	0	0	cranial c2	0	0	cranial c2	0	0	mid c2	0	0	caudal c2	0	0	caudal c2	0	0	c2/3 ID	0	0	cranial c3	0	0	cranial c3	0	0	mid c3	0	0	caudal c3	0	0	c3/4 ID	0	0	c3/4 ID	0	0	cranial c4	0	0	mid c4	0	0
A81	SM non scratcher	c2 - c3	-	Cerebellum	caudal c2	N/A	N/A	N/A	N/A	N/A	N/A	0	0	caudal dens	0	0	caudal dens	0	0	caudal dens	0	0	cranial c2	0	0	cranial c2	0	0	cranial c2	0	0	mid c2	0	0	caudal c2	0	0	caudal c2	0	0	caudal c2	N/A	N/A	N/A	N/A	N/A	N/A	N/A	N/A
A82	SM non scratcher	c2 - EOS	-	caudal c2	cranial c4	0	0	caudal c2	0	0	caudal c2	0	0	caudal c2	0	0	c2/3 ID	0	0	cranial c3	0	0	cranial c3	0	0	mid c3	0	0	caudal c3	0	0	caudal c3	0	0	c3/4 ID	0	0	cranial c4	N/A	N/A	N/A	N/A	N/A	N/A	N/A	N/A	N/A	N/A	N/A
A83	SM non scratcher	c2 - EOS	-	caudal dens	cranial c5	N/A	N/A	N/A	0	0	caudal dens	0	0	caudal dens	0	0	caudal dens	0	0	cranial c2	0	0	cranial c2	0	0	cranial c2	0	0	mid c2	0	0	caudal c2	0	0	caudal c2	0	0	c2/3 ID	0	0	cranial c3	0	0	cranial c3	0	0	mid c3	0	0
A84	SM non scratcher	c2 - EOS		mid c2	caudal c3	0	0	mid c2	0	0	mid c2	0	0	caudal c2	0	0	caudal c2	0	0	caudal c2	0	0	c2/3 ID	0	0	cranial c3	0	0	cranial c3	0	0	mid c3	0	0	caudal c3	0	0	caudal c3	N/A	N/A	N/A	N/A	N/A	N/A	N/A	N/A	N/A	N/A	N/A
A131	SM non scratcher	c2 - EOS	cranial c2 and c4+ portions of syrinx not imaged	caudal c2	cranial c4	0	0	caudal c2	0	0	caudal c2	0	0	caudal c2	0	0	c2/3 ID	0	0	cranial c3	0	0	cranial c3	0	0	mid c3	0	0	caudal c3	0	0	c3/4 ID	0	0	cranial c4	0	0	cranial c4	N/A	N/A	N/A	N/A	N/A	N/A	N/A	N/A	N/A	N/A	N/A
A65	exclude	-	Excluded (syrinx not imaged)	-	-	N/A	N/A	N/A	N/A	N/A	N/A	N/A	N/A	N/A	N/A	N/A	N/A	N/A	N/A	N/A	N/A	N/A	N/A	N/A	N/A	N/A	N/A	N/A	N/A	N/A	N/A	N/A	N/A	N/A	N/A	N/A	N/A	N/A	N/A	N/A	N/A	N/A	N/A	N/A	N/A	N/A	N/A	N/A	N/A
A89	exclude	-	Excluded (syrinx not imaged)	-	-	N/A	N/A	N/A	N/A	N/A	N/A	N/A	N/A	N/A	N/A	N/A	N/A	N/A	N/A	N/A	N/A	N/A	N/A	N/A	N/A	N/A	N/A	N/A	N/A	N/A	N/A	N/A	N/A	N/A	N/A	N/A	N/A	N/A	N/A	N/A	N/A	N/A	N/A	N/A	N/A	N/A	N/A	N/A	N/A
A74	exclude	-	Excluded (syrinx not imaged)	-	-	N/A	N/A	N/A	N/A	N/A	N/A	N/A	N/A	N/A	N/A	N/A	N/A	N/A	N/A	N/A	N/A	N/A	N/A	N/A	N/A	N/A	N/A	N/A	N/A	N/A	N/A	N/A	N/A	N/A	N/A	N/A	N/A	N/A	N/A	N/A	N/A	N/A	N/A	N/A	N/A	N/A	N/A	N/A	N/A
A72	exclude	-	Missing from eFilm	-	-	N/A	N/A	N/A	N/A	N/A	N/A	N/A	N/A	N/A	N/A	N/A	N/A	N/A	N/A	N/A	N/A	N/A	N/A	N/A	N/A	N/A	N/A	N/A	N/A	N/A	N/A	N/A	N/A	N/A	N/A	N/A	N/A	N/A	N/A	N/A	N/A	N/A	N/A	N/A	N/A	N/A	N/A	N/A	N/A
A71	exclude	-	Missing from eFilm	-	-	N/A	N/A	N/A	N/A	N/A	N/A	N/A	N/A	N/A	N/A	N/A	N/A	N/A	N/A	N/A	N/A	N/A	N/A	N/A	N/A	N/A	N/A	N/A	N/A	N/A	N/A	N/A	N/A	N/A	N/A	N/A	N/A	N/A	N/A	N/A	N/A	N/A	N/A	N/A	N/A	N/A	N/A	N/A	N/A
A4	exclude	-	Excluded (no syrinx visible)	-	-	N/A	N/A	N/A	N/A	N/A	N/A	N/A	N/A	N/A	N/A	N/A	N/A	N/A	N/A	N/A	N/A	N/A	N/A	N/A	N/A	N/A	N/A	N/A	N/A	N/A	N/A	N/A	N/A	N/A	N/A	N/A	N/A	N/A	N/A	N/A	N/A	N/A	N/A	N/A	N/A	N/A	N/A	N/A	N/A
[truncated: 65 more columns]

## Sheet: key
Q1	left dorsal quadrant
Q2	left ventral quadrant
Q3	right ventral quadrant
Q4	right dorsal quadrant
SR	scratcher
NSR	non-scratcher
